# Supplementary material for: Emotional Experience and Regulation in Juvenile Primary Headaches: A Cross-Sectional Pilot Study
Source: Children (Basel). 2022 Oct 26;9(11):1630. doi: 10.3390/children9111630 (PMC9688696; doi:10.3390/children9111630)
Supplement: Supplementary file 1 [file children-09-01630-s001.zip]

Archive with 1 entries (1 files):
- children-1953294-supplementary.pdf
